# Supplementary material for: PVR—A Prognostic Biomarker Correlated with Immune Cell Infiltration in Hepatocellular Carcinoma
Source: Diagnostics (Basel). 2022 Nov 25;12(12):2953. doi: 10.3390/diagnostics12122953 (PMC9777148; doi:10.3390/diagnostics12122953)
Supplement: Supplementary file 1 [file diagnostics-12-02953-s001.zip]

Archive with 1 entries (1 files):
- diagnostics-1991194-Supplementary.tif
